# Supplementary material for: Improving the Efficacy of Quinolylnitrones for Ischemic Stroke Therapy, QN4 and QN15 as New Neuroprotective Agents after Oxygen–Glucose Deprivation/Reoxygenation-Induced Neuronal Injury
Source: Pharmaceuticals (Basel). 2022 Nov 7;15(11):1363. doi: 10.3390/ph15111363 (PMC9697404; doi:10.3390/ph15111363)
Supplement: Supplementary file 1 [file pharmaceuticals-15-01363-s001.zip]

Archive with 1 entries (1 files):
- pharmaceuticals-1982760-supplementary.pdf
